# Supplementary material for: Behavioral Alterations in Male Zebrafish After Administration of Androgen Receptor Blockers and an Activator
Source: Biology (Basel). 2026 Feb 27;15(5):393. doi: 10.3390/biology15050393 (PMC12984835; doi:10.3390/biology15050393)
Supplement: Supplementary file 1 [file biology-15-00393-s001.zip]

Archive with 1 entries (1 files):
- biology-4166793-supplementary.pdf
